# Supplementary material for: Mixtures of Macro and Micronutrients Control Grape Powdery Mildew and Alter Berry Metabolites
Source: Plants (Basel). 2022 Apr 4;11(7):978. doi: 10.3390/plants11070978 (PMC9002579; doi:10.3390/plants11070978)
Supplement: Supplementary file 1 [file plants-11-00978-s001.zip]

Archive with 1 entries (1 files):
- plants-1632271-supplementary.pdf
